# Supplementary material for: Volatile Metabolites from Brevundimonas diminuta and Nematicidal Esters Inhibit Meloidogyne javanica
Source: Microorganisms. 2023 Apr 7;11(4):966. doi: 10.3390/microorganisms11040966 (PMC10144101; doi:10.3390/microorganisms11040966)
Supplement: Supplementary file 1 [file microorganisms-11-00966-s001.zip]

Archive with 1 entries (1 files):
- microorganisms-2280993-supplementary.pdf
